# Supplementary material for: Actin-related protein 5 functions as a novel modulator of MyoD and MyoG in skeletal muscle and in rhabdomyosarcoma
Source: eLife. 2022 Mar 29;11:e77746. doi: 10.7554/eLife.77746 (PMC8983046; doi:10.7554/eLife.77746)
Supplement: Figure 1—source data 2. [file elife-77746-fig1-data2.zip]

Archive with 45 entries (42 files):
- Fig. 1/
- Fig. 1/+label/
- Fig. 1/.DS_Store
- __MACOSX/Fig. 1/._.DS_Store
- Fig. 1/unedited/
- Fig. 1/+label/Fig.1B-MHC(+label).tif
- __MACOSX/Fig. 1/+label/._Fig.1B-MHC(+label).tif
- Fig. 1/+label/.DS_Store
- __MACOSX/Fig. 1/+label/._.DS_Store
- Fig. 1/+label/Fig.1B-Arp5(+label).tif
- __MACOSX/Fig. 1/+label/._Fig.1B-Arp5(+label).tif
- Fig. 1/+label/Fig.1F-exoArp5(+label).tif
- __MACOSX/Fig. 1/+label/._Fig.1F-exoArp5(+label).tif
- Fig. 1/+label/Fig.1B-GAPDH(+label).tif
- __MACOSX/Fig. 1/+label/._Fig.1B-GAPDH(+label).tif
- Fig. 1/+label/Fig.1F-MHC(+label).tif
- __MACOSX/Fig. 1/+label/._Fig.1F-MHC(+label).tif
- Fig. 1/+label/Fig.1A-Arp5(+label).tif
- __MACOSX/Fig. 1/+label/._Fig.1A-Arp5(+label).tif
- Fig. 1/+label/Fig.1F-GAPDH(+label).tif
- __MACOSX/Fig. 1/+label/._Fig.1F-GAPDH(+label).tif
- Fig. 1/+label/Fig.1A-GAPDH(+label).tif
- __MACOSX/Fig. 1/+label/._Fig.1A-GAPDH(+label).tif
- Fig. 1/+label/Fig.1F-MYOG(+label).tif
- __MACOSX/Fig. 1/+label/._Fig.1F-MYOG(+label).tif
- Fig. 1/unedited/Fig.1B-Arp5.tif
- __MACOSX/Fig. 1/unedited/._Fig.1B-Arp5.tif
- Fig. 1/unedited/.DS_Store
- __MACOSX/Fig. 1/unedited/._.DS_Store
- Fig. 1/unedited/Fig.1B-GAPDH.tif
- __MACOSX/Fig. 1/unedited/._Fig.1B-GAPDH.tif
- Fig. 1/unedited/Fig.1F-MYOG.tif
- __MACOSX/Fig. 1/unedited/._Fig.1F-MYOG.tif
- Fig. 1/unedited/Fig.1F-MHC.tif
- __MACOSX/Fig. 1/unedited/._Fig.1F-MHC.tif
- Fig. 1/unedited/Fig.1F-GAPDH.tif
- __MACOSX/Fig. 1/unedited/._Fig.1F-GAPDH.tif
- Fig. 1/unedited/Fig.1A-Arp5.tif
- __MACOSX/Fig. 1/unedited/._Fig.1A-Arp5.tif
- Fig. 1/unedited/Fig.1B-MHC.tif
- __MACOSX/Fig. 1/unedited/._Fig.1B-MHC.tif
- Fig. 1/unedited/Fig.1F-exoArp5.tif
- __MACOSX/Fig. 1/unedited/._Fig.1F-exoArp5.tif
- Fig. 1/unedited/Fig.1A-GAPDH.tif
- __MACOSX/Fig. 1/unedited/._Fig.1A-GAPDH.tif
