# Supplementary material for: Actin-related protein 5 functions as a novel modulator of MyoD and MyoG in skeletal muscle and in rhabdomyosarcoma
Source: eLife. 2022 Mar 29;11:e77746. doi: 10.7554/eLife.77746 (PMC8983046; doi:10.7554/eLife.77746)
Supplement: Figure 2—source data 2. [file elife-77746-fig2-data2.zip]

Archive with 41 entries (38 files):
- Fig.2/
- Fig.2/+label/
- Fig.2/.DS_Store
- __MACOSX/Fig.2/._.DS_Store
- Fig.2/uneditied/
- Fig.2/+label/Fig.2B-ARP5(+label).tif
- __MACOSX/Fig.2/+label/._Fig.2B-ARP5(+label).tif
- Fig.2/+label/Fig.2F-MYF6(+label).tif
- __MACOSX/Fig.2/+label/._Fig.2F-MYF6(+label).tif
- Fig.2/+label/.DS_Store
- __MACOSX/Fig.2/+label/._.DS_Store
- Fig.2/+label/Fig.2F-Arp5(+label).tif
- __MACOSX/Fig.2/+label/._Fig.2F-Arp5(+label).tif
- Fig.2/+label/Fig.2F-MHC(+label).tif
- __MACOSX/Fig.2/+label/._Fig.2F-MHC(+label).tif
- Fig.2/+label/Fig.2F-GAPDH(+label).tif
- __MACOSX/Fig.2/+label/._Fig.2F-GAPDH(+label).tif
- Fig.2/+label/Fig.2F-MyoG(+label).tif
- __MACOSX/Fig.2/+label/._Fig.2F-MyoG(+label).tif
- Fig.2/+label/Fig.2B-GAPDH(+label).tif
- __MACOSX/Fig.2/+label/._Fig.2B-GAPDH(+label).tif
- Fig.2/+label/Fig.2F-MyoD(+label).tif
- __MACOSX/Fig.2/+label/._Fig.2F-MyoD(+label).tif
- Fig.2/uneditied/Fig.2F-Arp5.tif
- __MACOSX/Fig.2/uneditied/._Fig.2F-Arp5.tif
- Fig.2/uneditied/.DS_Store
- __MACOSX/Fig.2/uneditied/._.DS_Store
- Fig.2/uneditied/Fig.2F-MYF6.tif
- __MACOSX/Fig.2/uneditied/._Fig.2F-MYF6.tif
- Fig.2/uneditied/Fig.2F-GAPDH.tif
- __MACOSX/Fig.2/uneditied/._Fig.2F-GAPDH.tif
- Fig.2/uneditied/Fig.2F-MHC.tif
- __MACOSX/Fig.2/uneditied/._Fig.2F-MHC.tif
- Fig.2/uneditied/Fig.2B-ARP5.tif
- __MACOSX/Fig.2/uneditied/._Fig.2B-ARP5.tif
- Fig.2/uneditied/Fig.2B-GAPDH.tif
- __MACOSX/Fig.2/uneditied/._Fig.2B-GAPDH.tif
- Fig.2/uneditied/Fig.2F-MyoD.tif
- __MACOSX/Fig.2/uneditied/._Fig.2F-MyoD.tif
- Fig.2/uneditied/Fig.2F-MyoG.tif
- __MACOSX/Fig.2/uneditied/._Fig.2F-MyoG.tif
