# Supplementary material for: Actin-related protein 5 functions as a novel modulator of MyoD and MyoG in skeletal muscle and in rhabdomyosarcoma
Source: eLife. 2022 Mar 29;11:e77746. doi: 10.7554/eLife.77746 (PMC8983046; doi:10.7554/eLife.77746)
Supplement: Figure 3—source data 2. [file elife-77746-fig3-data2.zip]

Archive with 17 entries (14 files):
- Fig.3/
- Fig.3/+label/
- Fig.3/.DS_Store
- __MACOSX/Fig.3/._.DS_Store
- Fig.3/unedited/
- Fig.3/+label/.DS_Store
- __MACOSX/Fig.3/+label/._.DS_Store
- Fig.3/+label/Fig.3A-GAPDH(+label).tif
- __MACOSX/Fig.3/+label/._Fig.3A-GAPDH(+label).tif
- Fig.3/+label/Fig.3A-ARP5(+label).tif
- __MACOSX/Fig.3/+label/._Fig.3A-ARP5(+label).tif
- Fig.3/unedited/.DS_Store
- __MACOSX/Fig.3/unedited/._.DS_Store
- Fig.3/unedited/Fig.3A-ARP5.tif
- __MACOSX/Fig.3/unedited/._Fig.3A-ARP5.tif
- Fig.3/unedited/Fig.3A-GAPDH.tif
- __MACOSX/Fig.3/unedited/._Fig.3A-GAPDH.tif
