# Supplementary material for: Actin-related protein 5 functions as a novel modulator of MyoD and MyoG in skeletal muscle and in rhabdomyosarcoma
Source: eLife. 2022 Mar 29;11:e77746. doi: 10.7554/eLife.77746 (PMC8983046; doi:10.7554/eLife.77746)
Supplement: Figure 4—source data 2. [file elife-77746-fig4-data2.zip]

Archive with 73 entries (70 files):
- Fig.4/
- Fig.4/+label/
- Fig.4/.DS_Store
- __MACOSX/Fig.4/._.DS_Store
- Fig.4/unedited/
- Fig.4/+label/Fig.4C-FLAG(input)(+label).tif
- __MACOSX/Fig.4/+label/._Fig.4C-FLAG(input)(+label).tif
- Fig.4/+label/Fig.4D-myc (input)(+label).tif
- __MACOSX/Fig.4/+label/._Fig.4D-myc (input)(+label).tif
- Fig.4/+label/Fig.4C-FLAG(IP)(+label).tif
- __MACOSX/Fig.4/+label/._Fig.4C-FLAG(IP)(+label).tif
- Fig.4/+label/.DS_Store
- __MACOSX/Fig.4/+label/._.DS_Store
- Fig.4/+label/Fig.4B-Arp5(input)(+label).tif
- __MACOSX/Fig.4/+label/._Fig.4B-Arp5(input)(+label).tif
- Fig.4/+label/Fig.4B-MyoD(input)(+label).tif
- __MACOSX/Fig.4/+label/._Fig.4B-MyoD(input)(+label).tif
- Fig.4/+label/Fig.4C-Myc(IP)(+label).tif
- __MACOSX/Fig.4/+label/._Fig.4C-Myc(IP)(+label).tif
- Fig.4/+label/Fig.4A-myc(IP)(+label).tif
- __MACOSX/Fig.4/+label/._Fig.4A-myc(IP)(+label).tif
- Fig.4/+label/Fig.4B-MyoD(IP)(+label).tif
- __MACOSX/Fig.4/+label/._Fig.4B-MyoD(IP)(+label).tif
- Fig.4/+label/Fig.4B-Arp5(pulldown)(+label).tif
- __MACOSX/Fig.4/+label/._Fig.4B-Arp5(pulldown)(+label).tif
- Fig.4/+label/Fig.4D-myc(IP)(+label).tif
- __MACOSX/Fig.4/+label/._Fig.4D-myc(IP)(+label).tif
- Fig.4/+label/Fig.4A-myc(input)(+label).tif
- __MACOSX/Fig.4/+label/._Fig.4A-myc(input)(+label).tif
- Fig.4/+label/Fig.4D-FLAG(+label).tif
- __MACOSX/Fig.4/+label/._Fig.4D-FLAG(+label).tif
- Fig.4/+label/Fig.4B-Arp5(IP)(+label).tif
- __MACOSX/Fig.4/+label/._Fig.4B-Arp5(IP)(+label).tif
- Fig.4/+label/Fig.4C-myc(input)(+label).tif
- __MACOSX/Fig.4/+label/._Fig.4C-myc(input)(+label).tif
- Fig.4/+label/Fig.4B-MyoD(pulldown)(+label).tif
- __MACOSX/Fig.4/+label/._Fig.4B-MyoD(pulldown)(+label).tif
- Fig.4/+label/Fig.4A-FLAG(+label).tif
- __MACOSX/Fig.4/+label/._Fig.4A-FLAG(+label).tif
- Fig.4/unedited/Fig.4B-Arp5(pulldown).tif
- __MACOSX/Fig.4/unedited/._Fig.4B-Arp5(pulldown).tif
- Fig.4/unedited/Fig.4B-MyoD(IP).tif
- __MACOSX/Fig.4/unedited/._Fig.4B-MyoD(IP).tif
- Fig.4/unedited/.DS_Store
- __MACOSX/Fig.4/unedited/._.DS_Store
- Fig.4/unedited/Fig.4B-MyoD(input).tif
- __MACOSX/Fig.4/unedited/._Fig.4B-MyoD(input).tif
- Fig.4/unedited/Fig.4A-FLAG.tif
- __MACOSX/Fig.4/unedited/._Fig.4A-FLAG.tif
- Fig.4/unedited/Fig.4C-Myc(IP).tif
- __MACOSX/Fig.4/unedited/._Fig.4C-Myc(IP).tif
- Fig.4/unedited/Fig.4C-FLAG(IP).tif
- __MACOSX/Fig.4/unedited/._Fig.4C-FLAG(IP).tif
- Fig.4/unedited/Fig.4A-myc(IP).tif
- __MACOSX/Fig.4/unedited/._Fig.4A-myc(IP).tif
- Fig.4/unedited/Fig.4D-FLAG.tif
- __MACOSX/Fig.4/unedited/._Fig.4D-FLAG.tif
- Fig.4/unedited/Fig.4B-Arp5(IP).tif
- __MACOSX/Fig.4/unedited/._Fig.4B-Arp5(IP).tif
- Fig.4/unedited/Fig.4B-MyoD(pulldown).tif
- __MACOSX/Fig.4/unedited/._Fig.4B-MyoD(pulldown).tif
- Fig.4/unedited/Fig.4B-Arp5(input).tif
- __MACOSX/Fig.4/unedited/._Fig.4B-Arp5(input).tif
- Fig.4/unedited/Fig.4C-FLAG(input).tif
- __MACOSX/Fig.4/unedited/._Fig.4C-FLAG(input).tif
- Fig.4/unedited/Fig.4A-myc(input).tif
- __MACOSX/Fig.4/unedited/._Fig.4A-myc(input).tif
- Fig.4/unedited/Fig.4D-myc(IP).tif
- __MACOSX/Fig.4/unedited/._Fig.4D-myc(IP).tif
- Fig.4/unedited/Fig.4C-myc(input).tif
- __MACOSX/Fig.4/unedited/._Fig.4C-myc(input).tif
- Fig.4/unedited/Fig.4D-myc (input).tif
- __MACOSX/Fig.4/unedited/._Fig.4D-myc (input).tif
