# Supplementary material for: Actin-related protein 5 functions as a novel modulator of MyoD and MyoG in skeletal muscle and in rhabdomyosarcoma
Source: eLife. 2022 Mar 29;11:e77746. doi: 10.7554/eLife.77746 (PMC8983046; doi:10.7554/eLife.77746)
Supplement: Figure 5—source data 2. [file elife-77746-fig5-data2.zip]

Archive with 81 entries (78 files):
- Fig.5/
- Fig.5/+label/
- Fig.5/.DS_Store
- __MACOSX/Fig.5/._.DS_Store
- Fig.5/unedited/
- Fig.5/+label/Fig.5B-myc(input)(+label).tif
- __MACOSX/Fig.5/+label/._Fig.5B-myc(input)(+label).tif
- Fig.5/+label/Fig.5B-FLAG&HA(IP)(+label).tif
- __MACOSX/Fig.5/+label/._Fig.5B-FLAG&HA(IP)(+label).tif
- Fig.5/+label/Fig.5B-myc(IP)(+label).tif
- __MACOSX/Fig.5/+label/._Fig.5B-myc(IP)(+label).tif
- Fig.5/+label/Fig.5E-myc(input)(+label).tif
- __MACOSX/Fig.5/+label/._Fig.5E-myc(input)(+label).tif
- Fig.5/+label/.DS_Store
- __MACOSX/Fig.5/+label/._.DS_Store
- Fig.5/+label/Fig.5F-myc(input)(+label).tif
- __MACOSX/Fig.5/+label/._Fig.5F-myc(input)(+label).tif
- Fig.5/+label/FIg.5F-FLAG(pulldown)(+label).tif
- __MACOSX/Fig.5/+label/._FIg.5F-FLAG(pulldown)(+label).tif
- Fig.5/+label/Fig.5F-HA(Myod input)(+label).tif
- __MACOSX/Fig.5/+label/._Fig.5F-HA(Myod input)(+label).tif
- Fig.5/+label/Fig.5A-HA(+label).tif
- __MACOSX/Fig.5/+label/._Fig.5A-HA(+label).tif
- Fig.5/+label/Fig.5F-HA(E47-input)(+label).tif
- __MACOSX/Fig.5/+label/._Fig.5F-HA(E47-input)(+label).tif
- Fig.5/+label/Fig.5F-myc(pulldown)(+label).tif
- __MACOSX/Fig.5/+label/._Fig.5F-myc(pulldown)(+label).tif
- Fig.5/+label/Fig.5F-HA(myoD PME1-pulldown)(+label).tif
- __MACOSX/Fig.5/+label/._Fig.5F-HA(myoD PME1-pulldown)(+label).tif
- Fig.5/+label/Fig.5B-HA(input)(+label).tif
- __MACOSX/Fig.5/+label/._Fig.5B-HA(input)(+label).tif
- Fig.5/+label/Fig.5A-FLAG(input)(+label).tif
- __MACOSX/Fig.5/+label/._Fig.5A-FLAG(input)(+label).tif
- Fig.5/+label/Fig.5A-FLAG(elute)(+label).tif
- __MACOSX/Fig.5/+label/._Fig.5A-FLAG(elute)(+label).tif
- Fig.5/+label/Fig.5F-HA(MyoD PME2-pulldown)(+label).tif
- __MACOSX/Fig.5/+label/._Fig.5F-HA(MyoD PME2-pulldown)(+label).tif
- Fig.5/+label/Fig.5F-HA(E47-pulldown)(+label).tif
- __MACOSX/Fig.5/+label/._Fig.5F-HA(E47-pulldown)(+label).tif
- Fig.5/+label/Fig.5E-myc(pulldown)(+label).tif
- __MACOSX/Fig.5/+label/._Fig.5E-myc(pulldown)(+label).tif
- Fig.5/+label/Fig.5F-FLAG(input)(+label).tif
- __MACOSX/Fig.5/+label/._Fig.5F-FLAG(input)(+label).tif
- Fig.5/unedited/Fig.5A-FLAG(elute).tif
- __MACOSX/Fig.5/unedited/._Fig.5A-FLAG(elute).tif
- Fig.5/unedited/Fig.5F-HA(E47-pulldown).tif
- __MACOSX/Fig.5/unedited/._Fig.5F-HA(E47-pulldown).tif
- Fig.5/unedited/Fig.5F-FLAG(input).tif
- __MACOSX/Fig.5/unedited/._Fig.5F-FLAG(input).tif
- Fig.5/unedited/.DS_Store
- __MACOSX/Fig.5/unedited/._.DS_Store
- Fig.5/unedited/Fig.5A-HA.tif
- __MACOSX/Fig.5/unedited/._Fig.5A-HA.tif
- Fig.5/unedited/Fig.5A-FLAG(input).tif
- __MACOSX/Fig.5/unedited/._Fig.5A-FLAG(input).tif
- Fig.5/unedited/FIg.5F-FLAG(pulldown).tif
- __MACOSX/Fig.5/unedited/._FIg.5F-FLAG(pulldown).tif
- Fig.5/unedited/Fig.5B-FLAG&HA(IP).tif
- __MACOSX/Fig.5/unedited/._Fig.5B-FLAG&HA(IP).tif
- Fig.5/unedited/Fig.5B-HA(input).tif
- __MACOSX/Fig.5/unedited/._Fig.5B-HA(input).tif
- Fig.5/unedited/Fig.5F-HA(Myod input).tif
- __MACOSX/Fig.5/unedited/._Fig.5F-HA(Myod input).tif
- Fig.5/unedited/Fig.5E-myc(input).tif
- __MACOSX/Fig.5/unedited/._Fig.5E-myc(input).tif
- Fig.5/unedited/Fig.5B-myc(input).tif
- __MACOSX/Fig.5/unedited/._Fig.5B-myc(input).tif
- Fig.5/unedited/Fig.5F-HA(E47-input).tif
- __MACOSX/Fig.5/unedited/._Fig.5F-HA(E47-input).tif
- Fig.5/unedited/Fig.5E-myc(pulldown).tif
- __MACOSX/Fig.5/unedited/._Fig.5E-myc(pulldown).tif
- Fig.5/unedited/Fig.5F-HA(myoD PME1-pulldown.tif
- __MACOSX/Fig.5/unedited/._Fig.5F-HA(myoD PME1-pulldown.tif
- Fig.5/unedited/Fig.5F-myc(input).tif
- __MACOSX/Fig.5/unedited/._Fig.5F-myc(input).tif
- Fig.5/unedited/Fig.5F-myc(pulldown).tif
- __MACOSX/Fig.5/unedited/._Fig.5F-myc(pulldown).tif
- Fig.5/unedited/Fig.5B-myc(IP).tif
- __MACOSX/Fig.5/unedited/._Fig.5B-myc(IP).tif
- Fig.5/unedited/Fig.5F-HA(MyoD PME2-pulldown).tif
- __MACOSX/Fig.5/unedited/._Fig.5F-HA(MyoD PME2-pulldown).tif
