# Supplementary material for: Actin-related protein 5 functions as a novel modulator of MyoD and MyoG in skeletal muscle and in rhabdomyosarcoma
Source: eLife. 2022 Mar 29;11:e77746. doi: 10.7554/eLife.77746 (PMC8983046; doi:10.7554/eLife.77746)
Supplement: Figure 6—source data 1. [file elife-77746-fig6-data1.zip]

Archive with 49 entries (46 files):
- Fig.6/
- Fig.6/+label/
- Fig.6/.DS_Store
- __MACOSX/Fig.6/._.DS_Store
- Fig.6/unedited/
- Fig.6/+label/Fig.6C-FLAG(+label).tif
- __MACOSX/Fig.6/+label/._Fig.6C-FLAG(+label).tif
- Fig.6/+label/.DS_Store
- __MACOSX/Fig.6/+label/._.DS_Store
- Fig.6/+label/Fig.6B-myc(pulldown)(+label).tif
- __MACOSX/Fig.6/+label/._Fig.6B-myc(pulldown)(+label).tif
- Fig.6/+label/Fig.6B-HA(MyoD-pulldown)(+label).tif
- __MACOSX/Fig.6/+label/._Fig.6B-HA(MyoD-pulldown)(+label).tif
- Fig.6/+label/Fig.6B-myc(input)(+label).tif
- __MACOSX/Fig.6/+label/._Fig.6B-myc(input)(+label).tif
- Fig.6/+label/Fig.6C-HA(+label).tif
- __MACOSX/Fig.6/+label/._Fig.6C-HA(+label).tif
- Fig.6/+label/Fig.6B-HA(E47-pulldown)(+label).tif
- __MACOSX/Fig.6/+label/._Fig.6B-HA(E47-pulldown)(+label).tif
- Fig.6/+label/Fig.6C-myc(pulldown)(+label).tif
- __MACOSX/Fig.6/+label/._Fig.6C-myc(pulldown)(+label).tif
- Fig.6/+label/Fig.6B-HA(input)(+label).tif
- __MACOSX/Fig.6/+label/._Fig.6B-HA(input)(+label).tif
- Fig.6/+label/Fig.6C-myc(E47-input)(+label).tif
- __MACOSX/Fig.6/+label/._Fig.6C-myc(E47-input)(+label).tif
- Fig.6/+label/Fig.6C myc(myog-input)(+label).tif
- __MACOSX/Fig.6/+label/._Fig.6C myc(myog-input)(+label).tif
- Fig.6/unedited/Fig.6C myc(myog-input).tif
- __MACOSX/Fig.6/unedited/._Fig.6C myc(myog-input).tif
- Fig.6/unedited/.DS_Store
- __MACOSX/Fig.6/unedited/._.DS_Store
- Fig.6/unedited/Fig.6C-myc(E47-input).tif
- __MACOSX/Fig.6/unedited/._Fig.6C-myc(E47-input).tif
- Fig.6/unedited/Fig.6B-myc(input).tif
- __MACOSX/Fig.6/unedited/._Fig.6B-myc(input).tif
- Fig.6/unedited/Fig.6B-HA(input).tif
- __MACOSX/Fig.6/unedited/._Fig.6B-HA(input).tif
- Fig.6/unedited/Fig.6C-HA.tif
- __MACOSX/Fig.6/unedited/._Fig.6C-HA.tif
- Fig.6/unedited/Fig.6C-FLAG.tif
- __MACOSX/Fig.6/unedited/._Fig.6C-FLAG.tif
- Fig.6/unedited/Fig.6B-HA(MyoD-pulldown).tif
- __MACOSX/Fig.6/unedited/._Fig.6B-HA(MyoD-pulldown).tif
- Fig.6/unedited/Fig.6B-myc(pulldown).tif
- __MACOSX/Fig.6/unedited/._Fig.6B-myc(pulldown).tif
- Fig.6/unedited/Fig.6C-myc(pulldown).tif
- __MACOSX/Fig.6/unedited/._Fig.6C-myc(pulldown).tif
- Fig.6/unedited/Fig.6B-HA(E47-pulldown).tif
- __MACOSX/Fig.6/unedited/._Fig.6B-HA(E47-pulldown).tif
